# Supplementary material for: Regulation of telomere silencing by the core histones–autophagy–Sir2 axis
Source: Life Sci Alliance. 2022 Dec 30;6(3):e202201614. doi: 10.26508/lsa.202201614 (PMC9806677; doi:10.26508/lsa.202201614)
Supplement: Supplementary file 2 [file LSA-2022-01614_SdataF1.2.xlsx]

## Sheet: Figure 1A
													PHO11
														rep1	rep2	rep3	MEAN	SEM	P-value
													WT	0.945338	1	1.00905	0.984796	0.0199014
													H3/H4 KD	1.30588	1.54031	1.90656	1.58425	0.174787	0.0270871
													SOR2
														rep1	rep2	rep3	MEAN	SEM	P-value
													WT	0.896683	1	0.863037	0.919907	0.0412077
													H3/H4 KD	2.49095	2.39557	2.4119	2.43281	0.0294522	7.48194e-06
													YCR102C
														rep1	rep2	rep3	MEAN	SEM	P-value
													WT	0.657592	1	0.678055	0.778549	0.110883
													H3/H4 KD	1.11635	1.50042	1.42327	1.34668	0.117297	0.0244555
													THI12
														rep1	rep2	rep3	MEAN	SEM	P-value
													WT	0.945614	1	0.957843	0.967819	0.0164731
													H3/H4 KD	2.92335	2.60119	2.74596	2.75683	0.0931601	4.60581e-05
													YDL241W
														rep1	rep2	rep3	MEAN	SEM	P-value
													WT	1.36217	1	0.812127	1.0581	0.161418
													H3/H4 KD	1.58439	1.93115	2.08517	1.8669	0.148087	0.0209775
													PYK1
														rep1	rep2	rep3	MEAN
													WT	1.11821	1.15278	1.09174	1.12091
													H3/H4 KD	1.21314	1.20375	1.11314	1.17668
													KRE1
														rep1	rep2	rep3	MEAN
													WT	1.14575	0.847385	0.894738	0.962624
													H3/H4 KD	0.898463	0.801974	0.799484	0.833307

## Sheet: Figure 1B
													PHO11
														rep1	rep2	rep3	MEAN	SEM	P-value
													Control	1	1	1	1	0
													H3/H4 OE	0.853177	0.451079	0.703389	0.669215	0.117327	0.0478598
													SOR2
														rep1	rep2	rep3	MEAN	SEM	P-value
													Control	1	1	1	1	0
													H3/H4 KD	0.61528	0.78953	0.702442	0.702417	0.0503019	0.00408836
													YCR102C
														rep1	rep2	rep3	MEAN	SEM	P-value
													Control	1	1	1	1	0
													H3/H4 KD	0.60306	0.503313	0.784532	0.630302	0.0823157	0.0108956
													THI12
														rep1	rep2	rep3	MEAN	SEM	P-value
													Control	1	1	1	1	0
													H3/H4 KD	0.721367	0.890384	0.80068	0.804144	0.0488217	0.0159745
													YDL241W
														rep1	rep2	rep3	MEAN	SEM	P-value
													Control	1	1	1	1	0
													H3/H4 KD	0.87558	0.709315	0.866418	0.817104	0.0539595	0.0275428
													PYK1
														rep1	rep2	rep3	MEAN
													Control	1	1	1
													H3/H4 KD	1.00571	0.913038	1.12418	1.01431
													KRE1
														rep1	rep2	rep3	MEAN
													Control	1	1	1
													H3/H4 KD	0.870905	0.991313	0.892062	0.918093

## Sheet: Figure 1C
			ChIP H3		PHO11
						rep1	rep2	rep3	MEAN	SEM	P-value
					Control	1	1	1	1	0
					H3/H4 OE	1.55413	2.92442	1.55413	2.01089	0.456762	0.0913031
					SOR2
						rep1	rep2	rep3	MEAN	SEM	P-value
					Control	1	1	1	1	0
					H3/H4 KD	2.28101	1.90026	2.55426	2.24517	0.189643	0.00278378
					YCR102C
						rep1	rep2	rep3	MEAN	SEM	P-value
					Control	1	1	1	1	0
					H3/H4 KD	2.35186	1.97523	1.66799	1.99836	0.197756	0.00723896
					THI12
						rep1	rep2	rep3	MEAN	SEM	P-value
					Control	1	1	1	1	0
					H3/H4 KD	1.70142	1.87008	2.36825	1.97992	0.200179	0.00807166
					YDL241W
						rep1	rep2	rep3	MEAN	SEM	P-value
					Control	1	1	1	1	0
					H3/H4 KD	1.74143	1.90459	2.65543	2.10048	0.281444	0.0173918
					PYK1
						rep1	rep2	rep3	MEAN
					Control	1	1	1	1
					H3/H4 KD	1.33326	1.28501	1.35483	1.32437
					KRE1
						rep1	rep2	rep3	MEAN
					Control	1	1	1	1
					H3/H4 KD	1.41316	1.14543	1.01627	1.19162

## Sheet: Figure 1E
										PHO11
											rep1	rep2	rep3	MEAN	SEM	P-value
										WT+pGAL	1	1	1	1	0
										spt21∆+pGAL	1.93459	1.45093	1.73929	1.70827	0.140479	0.00727272
										spt21∆+pGAL H3/H4	1.24281	0.921398	1.05077	1.07166	0.0933687	0.485589
										SOR2
											rep1	rep2	rep3	MEAN	SEM	P-value
										WT+pGAL	1	1	1	1	0
										spt21∆+pGAL	1.74408	1.61265	1.88898	1.74857	0.0798014	0.000719554
										spt21∆+pGAL H3/H4	0.909261	1.00517	0.785967	0.900133	0.063443	0.190574
										YCR102C
											rep1	rep2	rep3	MEAN	SEM	P-value
										WT+pGAL	1	1	1	1	0
										spt21∆+pGAL	1.87867	1.47939	1.86315	1.7404	0.130585	0.00477263
										spt21∆+pGAL H3/H4	1.16968	0.919401	0.773642	0.95424	0.115645	0.71253
										THI12
											rep1	rep2	rep3	MEAN	SEM	P-value
										WT+pGAL	1	1	1	1	0
										spt21∆+pGAL	1.84551	1.72143	1.61033	1.72576	0.0679242	0.000434647
										spt21∆+pGAL H3/H4	0.720666	0.839383	0.736483	0.765511	0.0372173	0.00324346
										YDL241W
											rep1	rep2	rep3	MEAN	SEM	P-value
										WT+pGAL	1	1	1	1	0
										spt21∆+pGAL	1.63467	1.44333	1.50981	1.52927	0.0560871	0.000703166
										spt21∆+pGAL H3/H4	0.970987	0.884167	0.865773	0.906975	0.0324432	0.0455922
										PYK1
											rep1	rep2	rep3	MEAN
										WT+pGAL	1	1	1	1
										spt21∆+pGAL	0.823715	0.935598	0.912067	0.89046
										spt21∆+pGAL H3/H4	1.19626	0.876765	0.834805	0.969276
										KRE1
											rep1	rep2	rep3	MEAN
										WT+pGAL	1	1	1	1
										spt21∆+pGAL	0.748397	0.884269	1.04673	0.893132
										spt21∆+pGAL H3/H4	0.840679	0.882842	1.12992	0.951146

## Sheet: Figure 1F
										PHO11
											rep1	rep2	rep3	MEAN	SEM	P-value
										WT	1	1	1	1	0
										hir1∆	0.427429	0.53158	0.445037	0.468015	0.0321864	7.84733e-05
										hir2∆	0.819062	0.741887	0.779818	0.780256	0.0222798	0.000592835
										hir3∆	0.608316	0.587353	0.722777	0.639482	0.0420848	0.00101974
										THI12
											rep1	rep2	rep3	MEAN	SEM	P-value
										WT	1	1	1	1	0
										hir1∆	1.05036	1.18251	0.926061	1.05298	0.0740418	0.513855
										hir2∆	0.991158	0.824419	0.59624	0.803939	0.114462	0.161892
										hir3∆	0.858049	0.808085	0.755925	0.807353	0.0294829	0.00283425
										YDL241W
											rep1	rep2	rep3	MEAN	SEM	P-value
										WT	1	1	1	1	0
										hir1∆	0.731399	0.790569	0.724336	0.748768	0.0209997	0.000279731
										hir2∆	0.762181	0.843849	0.645669	0.750566	0.0575037	0.0122751
										hir3∆	0.459803	0.777812	0.564878	0.600831	0.0935449	0.0129796
										SOR1
											rep1	rep2	rep3	MEAN	SEM	P-value
										WT	1	1	1	1	0
										hir1∆	1.01396	0.927673	1.21172	1.05112	0.0840761	0.576032
										hir2∆	0.576166	0.550405	0.628065	0.584879	0.0228379	5.38718e-05
										hir3∆	0.832055	0.654209	0.534705	0.673656	0.0863865	0.0194741
										COS8
											rep1	rep2	rep3	MEAN	SEM	P-value
										WT	1	1	1	1	0
										hir1∆	0.972913	0.942631	0.984702	0.966749	0.0125299	0.0567598
										hir2∆	0.696322	0.594466	0.730911	0.6739	0.0409527	0.00134754
										hir3∆	0.637197	0.805193	0.748337	0.730242	0.0493328	0.00544104
										PYK1
											rep1	rep2	rep3	MEAN
										WT	1	1	1	1
										hir1∆	1.47383	1.28374	1.26352	1.34036
										hir2∆	1.13555	1.13935	1.18475	1.15322
										hir3∆	1.08865	0.944394	1.29387	1.10897
										KRE1
											rep1	rep2	rep3	MEAN
										WT	1	1	1	1
										hir1∆	0.937363	1.09878	1.17366	1.06993
										hir2∆	1.10874	0.754353	0.899837	0.920975
										hir3∆	0.873635	0.777652	0.936387	0.862558
