# Supplementary material for: Regulation of telomere silencing by the core histones–autophagy–Sir2 axis
Source: Life Sci Alliance. 2022 Dec 30;6(3):e202201614. doi: 10.26508/lsa.202201614 (PMC9806677; doi:10.26508/lsa.202201614)
Supplement: Supplementary file 3 [file LSA-2022-01614_SdataF2.xlsx]

## Sheet: Figure 2A
		ChIP Sir2		PHO11
					rep1	rep2	rep3	MEAN	SEM	P-value
				WT	1	1	1	1	0
				H3/H4 KD	0.754968	0.479415	0.566959	0.600447	0.0812886	0.00795649
				SOR2
					rep1	rep2	rep3	MEAN	SEM	P-value
				WT	1	1	1	1	0
				H3/H4 KD	0.677205	0.310831	0.565408	0.517815	0.108407	0.0112649
				YCR102C
					rep1	rep2	rep3	MEAN	SEM	P-value
				WT	1	1	1	1	0
				H3/H4 KD	0.641254	0.646982	0.406786	0.565008	0.079128	0.00533749
				THI12
					rep1	rep2	rep3	MEAN	SEM	P-value
				WT	1	1	1	1	0
				H3/H4 KD	0.596861	0.153705	0.478425	0.409664	0.132467	0.0111907
				PYK1
					rep1	rep2	rep3	MEAN
				WT	1	1	1	1
				H3/H4 KD	0.875063	1.07788	1.07369	1.00888
				KRE1
					rep1	rep2	rep3	MEAN
				WT	1	1	1	1
				H3/H4 KD	1.13708	1.22255	0.858734	1.07279

## Sheet: Figure 2B
		ChIP Sir2		PHO11
					rep1	rep2	rep3	MEAN	SEM	P-value
				Control	1	1	1	1	0
				H3/H4 OE	1.47305	2.30987	2.91271	2.23187	0.417421	0.041921
				SOR2
					rep1	rep2	rep3	MEAN	SEM	P-value
				Control	1	1	1	1	0
				H3/H4 OE	1.44121	2.35957	2.88716	2.22931	0.422459	0.0436823
				YCR102C
					rep1	rep2	rep3	MEAN	SEM	P-value
				Control	1	1	1	1	0
				H3/H4 OE	1.49418	2.43978	2.7095	2.21449	0.368473	0.0300458
				THI12
					rep1	rep2	rep3	MEAN	SEM	P-value
				Control	1	1	1	1	0
				H3/H4 OE	1.67647	2.06373	2.64787	2.12936	0.282334	0.016129
				PYK1
					rep1	rep2	rep3	MEAN
				Control	1	1	1	1
				H3/H4 OE	0.895718	1.23076	1.01627	1.04758
				KRE1
					rep1	rep2	rep3	MEAN
				Control	1	1	1	1
				H3/H4 OE	0.886495	1.09462	0.828765	0.936626

## Sheet: Figure 2C
		Sir2/GAPDH
			rep1	rep2	rep3	rep4	MEAN	SEM	P-value
		WT	1	1	1	1	1	0
		H3H4 KD	0.417218	0.20219	0.25284	0.169164	0.260353	0.0550464	1.05256e-05
		H3/GAPDH
			rep1	rep2	rep3	rep4	MEAN	SEM	P-value
		WT	1	1	1	1	1	0
		H3H4 KD	0.176842	0.236428	0.328471	0.167602	0.227336	0.037001	7.85343e-07
		H4/GAPDH
			rep1	rep2	rep3	rep4	MEAN	SEM	P-value
		WT	1	1	1	1	1	0
		H3H4 KD	0.163728	0.212638	0.267849	0.29381	0.234506	0.0290352	1.96519e-07

## Sheet: Figure 2D
				Sir2/GAPDH
					rep1	rep2	rep3	rep4	MEAN	SEM	P-value
				WT	1	1	1	1	1	0
				spt21∆	0.473912	0.466287	0.598319	0.291158	0.457419	0.0631441	0.00013657

## Sheet: Figure 2E
		Sir2/GAPDH
			rep1	rep2	rep3	rep4	MEAN	SEM	P-value
		Control	1	1	1	1	1	0
		H3/H4 OE	1.5206	1.6167	2.03341	2.69659	1.96683	0.267503	0.0111736
		H3/GAPDH
			rep1	rep2	rep3	rep4	MEAN	SEM	P-value
		Control	1	1	1	1	1	0
		H3/H4 OE	2.82877	2.57748	2.6251	1.83625	2.4669	0.217164	0.000513526
		H4/GAPDH
			rep1	rep2	rep3	rep4	MEAN	SEM	P-value
		Control	1	1	1	1	1	0
		H3/H4 OE	3.13589	2.77673	3.11518	2.4515	2.86982	0.161928	2.53647e-05

## Sheet: Figure 2F
			Sir2/GAPDH
				rep1	rep2	rep3	MEAN	SEM	P-value
			WT	1	1	1	1	0
			hir1∆	1.36094	1.76062	1.83295	1.6515	0.146775	0.0113445
			hir2∆	1.48233	1.31494	1.23695	1.34474	0.0723834	0.00888769
			hir3∆	1.49668	1.74898	1.85696	1.70087	0.106748	0.00278415

## Sheet: Figure 2G
		SIR2
			rep1	rep2	rep3	MEAN	SEM	P-value
		WT empty vector	1	1	1	1	0
		WT pTEF Sir2-FLAG	2.62985	2.75253	2.40217	2.59485	0.102643	0.000100158
		H3/H4 KD empty vector	0.0826257	0.0877212	0.133728	0.101358	0.0162517	6.40399e-07
		H3/H4 pTEF Sir2-FLAG	1.92046	1.9947	1.6249	1.84669	0.112944	0.00169382
		PHO11
			rep1	rep2	rep3	MEAN	SEM	P-value
		WT empty vector	1	1	1	1	0
		WT pTEF Sir2-FLAG	0.610872	0.694898	0.653233	0.653001	0.0242565	0.000138718
		H3/H4 KD empty vector	1.42255	1.62554	1.50367	1.51725	0.0589915	0.000932707
		H3/H4 pTEF Sir2-FLAG	1.23178	1.13087	1.19197	1.18487	0.0293455	0.00324487
		SOR2
			rep1	rep2	rep3	MEAN	SEM	P-value
		WT empty vector	1	1	1	1	0
		WT pTEF Sir2-FLAG	0.617916	0.725112	0.401478	0.581502	0.0951827	0.0117205
		H3/H4 KD empty vector	1.6155	1.76579	1.60162	1.66097	0.0525621	0.000230156
		H3/H4 pTEF Sir2-FLAG	1.27941	0.985443	1.39117	1.21867	0.120997	0.145005
		YCR102C
			rep1	rep2	rep3	MEAN	SEM	P-value
		WT empty vector	1	1	1	1	0
		WT pTEF Sir2-FLAG	0.47223	0.697161	0.604859	0.591417	0.0652789	0.00332358
		H3/H4 KD empty vector	1.46979	1.74363	1.81884	1.67742	0.106062	0.00308399
		H3/H4 pTEF Sir2-FLAG	1.12632	1.23395	1.30207	1.22078	0.0511621	0.0124935
		THI12
			rep1	rep2	rep3	MEAN	SEM	P-value
		WT empty vector	1	1	1	1	0
		WT pTEF Sir2-FLAG	0.743087	0.767064	0.762658	0.757603	0.0073686	5.09228e-06
		H3/H4 KD empty vector	2.34095	1.91208	2.32172	2.19159	0.139862	0.0010413
		H3/H4 pTEF Sir2-FLAG	1.54475	1.30327	1.55998	1.46934	0.0831464	0.00485043
		PYK1
			rep1	rep2	rep3	MEAN
		WT empty vector	1	1	1	1
		WT pTEF Sir2-FLAG	0.684503	0.855034	0.776157	0.771898
		H3/H4 KD empty vector	0.682433	0.6672	0.639426	0.66302
		H3/H4 pTEF Sir2-FLAG	0.801321	0.809988	0.85536	0.822223
