# Supplementary material for: Regulation of telomere silencing by the core histones–autophagy–Sir2 axis
Source: Life Sci Alliance. 2022 Dec 30;6(3):e202201614. doi: 10.26508/lsa.202201614 (PMC9806677; doi:10.26508/lsa.202201614)
Supplement: Supplementary file 4 [file LSA-2022-01614_SdataF3.xlsx]

## Sheet: Figure 3B
										Sir2/GAPDH
												rep1	rep2	rep3	MEAN	SEM	P-value
										WT	0	1	1	1	1	0
											1	0.616655	0.622073	0.403375	0.547368	0.0720133
											2	0.502961	0.464889	0.277727	0.415192	0.0696058
											3	0.503888	0.332646	0.203655	0.34673	0.0869554
										H3/H4 KD	0	0.63429	0.756684	0.387771	0.592915	0.108487	0.0199057
											1	0.245387	0.393547	0.191555	0.27683	0.0603923	0.0450798
											2	0.159338	0.080089	0.12903	0.122819	0.023087	0.0163079
											3	0.093136	0.075375	0.060914	0.076475	0.00931794	0.0365645

## Sheet: Figure 3C
											Sir2/GAPDH
												rep1	rep2	rep3	rep4	MEAN	SEM	P-value
											WT	1	1	1	1	1	0
											WT+CQ	1.12939	1.26489	1.1601	1.1351	1.17237	0.0315522
											H3/H4 KD	0.435582	0.742655	0.695213	0.641812	0.628815	0.0676241	0.000459675
											H3/H4 KD+CQ	0.684286	0.904327	1.06564	1.01177	0.916506	0.0843558	0.0056794

## Sheet: Figure 3D
										Sir2/GAPDH
											rep1	rep2	rep3	MEAN	SEM	P-value
										WT	1	1	1	1	0
										atg2Δ	1.63669	1.30383	1.54714	1.49589	0.0994464	0.00756241
										H3/H4 KD	0.686602	0.770568	0.802557	0.753242	0.0345761	0.00203874
										atg2Δ H3/H4 KD	1.38384	1.09649	1.35479	1.27838	0.0913261	0.00577797

## Sheet: Figure 3G
										Sir2/GAPDH
											rep1	rep2	rep3	MEAN	SEM	P-value
										WT	1	1	1	1	0
										WT Sir2Y163P	2.62985	2.75253	2.40217	2.59485	0.102643	0.000100158
										H3/H4 KD	0.0826257	0.0877212	0.133728	0.101358	0.0162517	6.404e-07
										H3/H4 KD H3/H4 KD	1.92046	1.9947	1.6249	1.84669	0.112944	0.000106566

## Sheet: Figure 3H
				PHO11
					rep1	rep2	rep3	MEAN	SEM	P-value
				WT	1	1	1	1	0
				WT Sir2Y163P	1.0866	1.10948	0.967652	1.05458	0.0439622
				H3/H4 KD	1.86591	1.62099	1.75474	1.74721	0.0708027	0.000456053
				H3/H4 KD H3/H4 KD	1.46604	1.27935	1.46131	1.40223	0.0614572	0.0212112
				SOR2
					rep1	rep2	rep3	MEAN	SEM	P-value
				WT	1	1	1	1	0
				WT Sir2Y163P	1.08198	1.07241	0.95651	1.03697	0.0403226
				H3/H4 KD	1.81932	2.23397	1.71003	1.92111	0.159581	0.00447274
				H3/H4 KD H3/H4 KD	1.3355	1.47109	1.32357	1.37672	0.0473099	0.0307705
				YCR102C
					rep1	rep2	rep3	MEAN	SEM	P-value
				WT	1	1	1	1	0
				WT Sir2Y163P	1.01735	1.06403	1.11363	1.06501	0.0277985
				H3/H4 KD	1.4891	1.46706	1.77307	1.57641	0.0985343	0.00425964
				H3/H4 KD H3/H4 KD	1.25125	1.24531	1.00489	1.16715	0.0811482	0.0327085
				THI12
					rep1	rep2	rep3	MEAN	SEM	P-value
				WT	1	1	1	1	0
				WT Sir2Y163P	1.02467	1.31969	0.933774	1.09271	0.116483
				H3/H4 KD	2.3861	3.1744	2.48803	2.68284	0.247533	0.00244526
				H3/H4 KD H3/H4 KD	1.70926	1.723	1.6228	1.68502	0.0313634	0.0161422
				PYK1
					rep1	rep2	rep3	MEAN
				WT	1	1	1	1
				WT Sir2Y163P	0.856841	1.01054	1.01408	0.960487
				H3/H4 KD	0.907712	0.672025	0.981822	0.853853
				H3/H4 KD H3/H4 KD	0.784	0.812657	0.910119	0.835592

## Sheet: Figure 3I
						Free GFP/(Free GFP+GFP-Atg8)
							rep1	rep2	rep3	MEAN	SEM	P-value
						WT	1	1	1	1	0
						H3/H4 KD	1.51945	1.48889	1.42611	1.47815	0.0274756	6.40008e-05

## Sheet: Figure 3K
				ATG1
					rep1	rep2	rep3	MEAN	SEM	P-value
				WT	1	1	1	1	0
				H3/H4 KD	2.52601	2.16014	1.84308	2.17641	0.197313	0.00397362
				ATG8
					rep1	rep2	rep3	MEAN	SEM	P-value
				WT	1	1	1	1	0
				H3/H4 KD	1.6213	1.88139	1.35135	1.61801	0.153019	0.0156196
				ATG11
					rep1	rep2	rep3	MEAN	SEM	P-value
				WT	1	1	1	1	0
				H3/H4 KD	1.88653	1.81909	1.55281	1.75281	0.101877	0.00178841
				ATG13
					rep1	rep2	rep3	MEAN	SEM	P-value
				WT	1	1	1	1	0
				H3/H4 KD	1.44329	1.69432	1.56881	1.56881	0.0724655	0.00142306
