# Supplementary material for: Regulation of telomere silencing by the core histones–autophagy–Sir2 axis
Source: Life Sci Alliance. 2022 Dec 30;6(3):e202201614. doi: 10.26508/lsa.202201614 (PMC9806677; doi:10.26508/lsa.202201614)
Supplement: Supplementary file 5 [file LSA-2022-01614_SdataF4.xlsx]

## Sheet: Figure 4D 4E
				Sir2/GAPDH
					rep1	rep2	rep3	MEAN	SEM	P-value
				WT	1	1	1	1	0
				H3R2A	0.671598	0.503667	0.479763	0.551676	0.0603567	0.00175369
				H3K4A	0.674521	0.604502	0.730512	0.669845	0.0364511	0.000823435
				H3T6A	0.703143	0.792701	0.847909	0.781251	0.0421807	0.00657914
				H3K14A	0.755544	0.819265	0.55762	0.71081	0.0787726	0.0213685
				H3R17A	0.797763	0.75037	0.80161	0.783248	0.0164762	0.00019283
				H3R49A	0.809199	0.590691	0.685676	0.695189	0.063257	0.00853161
				H3K56A	0.492444	0.652023	0.340457	0.494975	0.0899503	0.00494563
				H3R72A	0.704268	0.54053	0.791663	0.67882	0.073604	0.012028
				H4K44A	0.40621	0.552968	0.446219	0.468466	0.0438015	0.000264589
				H4R55A	0.680515	0.710483	0.680293	0.69043	0.0100268	6.55743e-06
				H3R40A	0.851071	1.19025	0.740854	0.92739	0.135224	0.619772
				H3R69A	0.817284	1.24839	1.14875	1.07147	0.13031	0.612526
				H4L37A	0.911115	0.870122	0.957829	0.913022	0.0253368	0.0264658

## Sheet: Figure 4F 4G
				Free GFP/(Free GFP+GFP-Atg8)
					rep1	rep2	rep3	MEAN	SEM	P-value
				WT	1	1	1	1	0
				H3R2A	1.42076	1.48136	1.25434	1.38548	0.0678672	0.00474194
				H3K4A	1.29261	1.22189	1.3537	1.2894	0.0380855	0.00160935
				H3T6A	1.47153	1.24627	1.51307	1.41029	0.0828822	0.00775945
				H3K14A	1.21861	1.42988	1.33815	1.32888	0.0611633	0.00577995
				H3R17A	1.58207	1.48833	1.5801	1.55017	0.0309221	5.86355e-05
				H3R49A	1.25797	1.21738	1.30296	1.25944	0.0247148	0.000465622
				H3K56A	1.30886	1.23257	1.42649	1.32264	0.0564015	0.00462123
				H4R55A	1.19144	1.22112	1.15265	1.1884	0.0198228	0.000684008
				H3R72A	0.991731	0.882983	0.971644	0.948786	0.0334086	0.200058
				H4K44A	0.638468	0.476477	0.405291	0.506745	0.0689928	0.00202515

## Sheet: Figure 4H 4I
				Sir2/GAPDH								Sir2/GAPDH
					rep1	rep2	rep3	MEAN	SEM	P-value			rep1	rep2	rep3	MEAN	SEM	P-value
				WT	1	1	1	1	0			WT	1	1	1	1	0
				H3R2A	0.303705	0.590372	0.578556	0.490878	0.0936485	0.0055558		H3R17A	0.382928	0.308818	0.505368	0.399038	0.057308	0.00046746
				H3R2A+CQ	0.788504	0.818822	0.912668	0.839998	0.0373742	0.0257605		H3R17A+CQ	0.633647	0.7103	0.88598	0.743309	0.0746886	0.0216383
				WT	1	1	1	1	0			WT	1	1	1	1	0
				H3K4A	0.396237	0.45923	0.447658	0.434375	0.0193594	8.16995e-06		H3R49A	0.339309	0.332904	0.264512	0.312242	0.0239364	8.73254e-06
				H3K4A+CQ	0.634079	0.776492	0.731746	0.714106	0.0420466	0.00378197		H3R49A+CQ	0.684328	0.636124	0.543992	0.621481	0.0411678	0.00290025
				WT	1	1	1	1	0			WT	1	1	1	1	0
				H3T6A	0.372805	0.599485	0.312396	0.428229	0.0873859	0.00282002		H3K56A	0.342369	0.291029	0.269458	0.300952	0.0216245	5.45933e-06
				H3T6A+CQ	0.666738	0.995939	0.783181	0.815286	0.0963784	0.0409346		H3K56A+CQ	0.60039	0.793111	0.528907	0.640803	0.0789004	0.0142125
				WT	1	1	1	1	0			WT	1	1	1	1	0
				H3K14A	0.512484	0.686001	0.663343	0.620609	0.0544569	0.00223152		H4R55A	0.543001	0.607982	0.397505	0.516163	0.0622237	0.00147485
				H3K14A+CQ	1.07054	0.837978	0.934613	0.947711	0.0674541	0.0195517		H4R55A+CQ	0.870139	1.07246	1.10163	1.01474	0.0727901	0.0064872
