# Supplementary material for: Regulation of telomere silencing by the core histones–autophagy–Sir2 axis
Source: Life Sci Alliance. 2022 Dec 30;6(3):e202201614. doi: 10.26508/lsa.202201614 (PMC9806677; doi:10.26508/lsa.202201614)
Supplement: Supplementary file 6 [file LSA-2022-01614_SdataF5.xlsx]

## Sheet: Figure 5A
			ChIP H3		PHO11
						rep1	rep2	rep3	MEAN	SEM	P-value
					WT H3	1	1	1	1	0
					H3K4A	0.483264	0.468574	0.703785	0.551874	0.0760734	0.00415274
					SOR2
						rep1	rep2	rep3	MEAN	SEM	P-value
					WT H3	1	1	1	1	0
					H3K4A	0.378202	0.573939	0.749271	0.567137	0.107172	0.0156176
					YCR102C
						rep1	rep2	rep3	MEAN	SEM	P-value
					WT H3	1	1	1	1	0
					H3K4A	0.554226	0.432689	0.578639	0.521851	0.0451348	0.000449342
					THI12
						rep1	rep2	rep3	MEAN	SEM	P-value
					WT H3	1	1	1	1	0
					H3K4A	0.315322	0.337062	0.420455	0.357613	0.0320417	3.65306e-05
					YDL241W
						rep1	rep2	rep3	MEAN	SEM	P-value
					WT H3	1	1	1	1	0
					H3K4A	0.452469	0.67348	0.768796	0.631581	0.0936878	0.0170684
					PYK1
						rep1	rep2	rep3	MEAN
					WT H3	1	1	1	1
					H3K4A	1.25882	1.29399	1.33327	1.29536
					KRE1
						rep1	rep2	rep3	MEAN
					WT H3	1	1	1	1
					H3K4A	1.40897	1.43269	1.25889	1.36685

## Sheet: Figure 5B
			ChIP H3		PHO11
						rep1	rep2	rep3	MEAN	SEM	P-value
					WT	1	1	1	1	0
					set1Δ	0.532614	0.613808	0.557969	0.56813	0.0239831	5.59096e-05
					SOR2
						rep1	rep2	rep3	MEAN	SEM	P-value
					WT	1	1	1	1	0
					set1Δ	0.83275	0.917954	0.906825	0.885843	0.02674	0.012959
					YCR102C
						rep1	rep2	rep3	MEAN	SEM	P-value
					WT	1	1	1	1	0
					set1Δ	0.549745	0.66771	0.442466	0.553307	0.0650468	0.002355
					THI12
						rep1	rep2	rep3	MEAN	SEM	P-value
					WT	1	1	1	1	0
					set1Δ	0.55826	0.691118	0.728281	0.659219	0.0516073	0.00272553
					YDL241W
						rep1	rep2	rep3	MEAN	SEM	P-value
					WT	1	1	1	1	0
					set1Δ	0.722893	0.976529	0.917038	0.872153	0.0765806	0.170353
					PYK1
						rep1	rep2	rep3	MEAN
					WT	1	1	1	1
					set1Δ	0.990624	0.801511	0.947817	0.913317
					KRE1
						rep1	rep2	rep3	MEAN
					WT	1	1	1	1
					set1Δ	1.11197	0.910652	0.957475	0.993365

## Sheet: Figure 5C
			ChIP H3		PHO11
						rep1	rep2	rep3	MEAN	SEM	P-value
					WT	1	1	1	1	0
					spp1Δ	0.723599	0.510418	0.873528	0.702515	0.10535	0.0476446
					SOR2
						rep1	rep2	rep3	MEAN	SEM	P-value
					WT	1	1	1	1	0
					spp1Δ	0.518221	0.650102	0.813128	0.660484	0.0852904	0.0163914
					YCR102C
						rep1	rep2	rep3	MEAN	SEM	P-value
					WT	1	1	1	1	0
					spp1Δ	0.644002	0.705326	0.82792	0.72575	0.0540657	0.00711777
					THI12
						rep1	rep2	rep3	MEAN	SEM	P-value
					WT	1	1	1	1	0
					spp1Δ	0.58771	0.723447	0.859907	0.723688	0.0785766	0.0245282
					YDL241W
						rep1	rep2	rep3	MEAN	SEM	P-value
					WT	1	1	1	1	0
					spp1Δ	0.622797	0.601303	0.860903	0.695001	0.0831829	0.021455

## Sheet: Figure 5D
					PHO11
						rep1	rep2	rep3	MEAN	SEM	P-value
					WT H3	1.17144	1	0.773729	0.981723	0.115172
					H3K4A	5.39529	8.0865	8.78351	7.42177	1.03302	0.00345039
					SOR2
						rep1	rep2	rep3	MEAN	SEM	P-value
					WT H3	1.65774	1	1.14609	1.26794	0.199407
					H3K4A	9.1071	11.1934	13.9055	11.402	1.3891	0.00195027
					YCR102C
						rep1	rep2	rep3	MEAN	SEM	P-value
					WT H3	0.46708	1	0.689117	0.718732	0.154552
					H3K4A	1.93109	1.50053	1.54013	1.65725	0.137396	0.0105099
					THI12
						rep1	rep2	rep3	MEAN	SEM	P-value
					WT H3	0.706528	1	0.850568	0.852366	0.0847227
					H3K4A	3.88931	2.11877	4.23374	3.41394	0.655172	0.0178794
					YDL241W
						rep1	rep2	rep3	MEAN	SEM	P-value
			1		WT H3	1.08349	1	0.954841	1.01278	0.0376831
					H3K4A	3.34435	1.81927	2.11021	2.42461	0.467479	0.0395372
					PYK1
						rep1	rep2	rep3	MEAN
					WT H3	1	0.926987	1.05618	0.99439
					H3K4A	0.97129	0.727708	0.773877	0.824292
					KRE1
						rep1	rep2	rep3	MEAN
					WT H3	1	1.04927	1.05676	1.03534
					H3K4A	0.986643	0.938103	0.747757	0.890834

## Sheet: Figure 5E
				PHO11
					rep1	rep2	rep3	MEAN	SEM	P-value
				WT	0.928207	0.709933	1	0.87938	0.0872215
				set1Δ	1.89573	1.67263	1.46037	1.67625	0.12569	0.00647752
				SOR2
					rep1	rep2	rep3	MEAN	SEM	P-value
				WT	0.9198	1	0.871321	0.930374	0.0375208
				set1Δ	1.24657	1.39926	1.2774	1.30774	0.0466161	0.00323265
				YCR102C
					rep1	rep2	rep3	MEAN	SEM	P-value
				WT	1.93786	1	1.99351	1.64379	0.322295
				set1Δ	2.98916	2.34499	3.39149	2.90854	0.304776	0.0463373
				THI12
					rep1	rep2	rep3	MEAN	SEM	P-value
				WT	1.32394	1	1.2541	1.19268	0.0984264
				set1Δ	2.7163	2.67076	2.38837	2.59181	0.102565	0.000597615
				YDL241W
					rep1	rep2	rep3	MEAN	SEM	P-value
				WT	0.929239	1	1.07615	1.0018	0.0424188
				set1Δ	1.54813	1.43501	1.16523	1.38279	0.113577	0.0347647
				PYK1
					rep1	rep2	rep3	MEAN
				WT	1	1.19685	1.1865	1.12778
				set1Δ	0.81827	0.939941	1.04107	0.933095
				KRE1
					rep1	rep2	rep3	MEAN
				WT	1	0.899169	0.705683	0.868284
				set1Δ	1.15549	1.06765	1.13457	1.11924

## Sheet: Figure 5G
				PHO11
					rep1	rep2	rep3	MEAN	SEM	P-value
				WT empty vector	1	1	1	1	0
				WT pGal H3/H4	0.853177	0.451079	0.703389	0.669215	0.117327	0.0478597
				set1Δ empty vector	1.65298	1.42466	1.35292	1.47685	0.0904666	0.0062079
				set1Δ pGal H3/H4	1.14388	1.17647	1.05554	1.1253	0.0361235	0.0225782
				SOR2
					rep1	rep2	rep3	MEAN	SEM	P-value
				WT empty vector	1	1	1	1	0
				WT pGal H3/H4	0.61528	0.78953	0.702442	0.702417	0.0503018	0.00408834
				set1Δ empty vector	1.73483	1.49897	1.68108	1.63829	0.0713671	0.000864397
				set1Δ pGal H3/H4	0.82139	0.606135	0.794222	0.740582	0.0676795	0.000799507
				YCR102C
					rep1	rep2	rep3	MEAN	SEM	P-value
				WT empty vector	1	1	1	1	0
				WT pGal H3/H4	0.60306	0.503313	0.784532	0.630302	0.0823157	0.0108956
				set1Δ empty vector	2.48041	3.18014	3.09325	2.91793	0.220194	0.000956766
				set1Δ pGal H3/H4	1.05316	0.772255	1.38956	1.07166	0.178441	0.00286656
				KRE1
					rep1	rep2	rep3	MEAN
				WT empty vector	1	1	1	1
				WT pGal H3/H4	0.870905	0.991313	0.892062	0.918093
				set1Δ empty vector	0.915097	1.21264	1.06123	1.06299
				set1Δ pGal H3/H4	0.745523	1.10532	0.687235	0.846025

## Sheet: Figure 5I
					PHO11
						rep1	rep2	rep3	MEAN	SEM	P-value
					WT empty vector	1	1	1	1	0
					WT pGal H3/H4	0.80604	0.734035	0.828811	0.789628	0.0285635	0.00181081
					spp1Δ empty vector	1.3013	1.5661	1.9304	1.59927	0.18236	0.0303243
					spp1Δ pGal H3/H4	0.890081	1.28448	1.26087	1.14514	0.127713	0.110972
					SOR2
						rep1	rep2	rep3	MEAN	SEM	P-value
					WT empty vector	1	1	1	1	0
					WT pGal H3/H4	0.623566	0.51123	0.649258	0.594685	0.0423814	0.000667834
					spp1Δ empty vector	1.51222	1.35911	1.45646	1.4426	0.0447394	0.000585953
					spp1Δ pGal H3/H4	1.24411	0.883574	0.897222	1.0083	0.117969	0.0262405
					YCR102C
						rep1	rep2	rep3	MEAN	SEM	P-value
					WT empty vector	1	1	1	1	0
					WT pGal H3/H4	0.613393	0.694983	0.542907	0.617094	0.0439397	0.000955029
					spp1Δ empty vector	1.4112	1.42623	1.39178	1.40973	0.00997309	2.09772e-06
					spp1Δ pGal H3/H4	1.35307	1.20568	0.860799	1.13985	0.145868	0.138648
					KRE1
						rep1	rep2	rep3	MEAN
					WT empty vector	1	1	1	1
					WT pGal H3/H4	1.06728	0.933295	1.13868	1.04642
					spp1Δ empty vector	0.807167	1.35932	1.01826	1.06158
					spp1Δ pGal H3/H4	0.892129	1.18099	1.21913	1.09742

## Sheet: Figure 5L
				Free GFP/(Free GFP+GFP-Atg8)
					rep1	rep2	rep3	MEAN	SEM	P-value
				WT H3	1	1	1	1	0
				H3K4A	1.29261	1.22189	1.3537	1.2894	0.0380855	0.00160935
				Free GFP/(Free GFP+GFP-Atg8)
					rep1	rep2	rep3	MEAN	SEM	P-value
				WT	1	1	1	1	0
				set1Δ	1.5657	1.40307	1.42991	1.46623	0.0503338	0.000755414
				Free GFP/(Free GFP+GFP-Atg8)
					rep1	rep2	rep3	MEAN	SEM	P-value
				WT	1	1	1	1	0
				spp1Δ	1.61989	1.583	1.90688	1.70326	0.102368	0.0023516
