# Supplementary material for: Regulation of telomere silencing by the core histones–autophagy–Sir2 axis
Source: Life Sci Alliance. 2022 Dec 30;6(3):e202201614. doi: 10.26508/lsa.202201614 (PMC9806677; doi:10.26508/lsa.202201614)
Supplement: Supplementary file 7 [file LSA-2022-01614_SdataF6.xlsx]

## Sheet: Figure 6F
					PHO11
						rep1	rep2	rep3	MEAN	SEM	P-value
					0	1	1	1	1	0
					1	1.16208	2.02269	1.76253	1.6491	0.254828	0.0634934
					3	1.57258	1.8834	1.88702	1.781	0.104214	0.00169583
					6	3.30561	4.80398	5.75962	4.62307	0.714166	0.00711473
					SEO1
						rep1	rep2	rep3	MEAN	SEM	P-value
					0	1	1	1	1	0
					1	11.8926	25.6935	18.8752	18.8204	3.98407	0.0110499
					3	32.5547	48.1943	38.1916	39.6469	4.57304	0.00107406
					6	75.5571	97.0568	103.951	92.1883	8.55048	0.000437843
					SOR1
						rep1	rep2	rep3	MEAN	SEM	P-value
					0	1	1	1	1	0
					1	13.874	10.1509	13.1162	12.3804	1.13599	0.000558106
					3	35.275	23.9426	29.2285	29.482	3.27384	0.000961131
					6	86.1734	79.3933	97.0157	87.5275	5.13199	7.25374e-05
					SOR2
						rep1	rep2	rep3	MEAN	SEM	P-value
					0	1	1	1	1	0
					1	14.8128	13.429	13.8641	14.0353	0.408538	5.75126e-06
					3	29.4232	26.5489	31.6243	29.1988	1.46941	4.34493e-05
					6	89.8484	72.1882	93.5536	85.1967	6.59161	0.000216469
					YCR102C
						rep1	rep2	rep3	MEAN	SEM	P-value
					0	1	1	1	1	0
					1	15.8901	22.0247	25.3095	21.0747	2.76033	0.00189908
					3	58.1697	44.4546	57.4781	53.3675	4.4609	0.000301211
					6	122.809	110.537	160.171	131.173	14.926	0.000952149
					PYK1
						rep1	rep2	rep3	MEAN
					0	1	1	1	1
					1	0.650622	0.516966	0.963142	0.710243
					3	1.069	0.929637	1.03311	1.01058
					6	1.33221	1.00734	1.33002	1.22319
					KRE1
						rep1	rep2	rep3	MEAN
					0	1	1	1	1
					1	0.779646	0.806779	1.15919	0.915204
					3	0.861829	0.877423	0.865636	0.868296
					6	1.02266	0.682158	1.29059	0.99847
