# Supplementary material for: Regulation of telomere silencing by the core histones–autophagy–Sir2 axis
Source: Life Sci Alliance. 2022 Dec 30;6(3):e202201614. doi: 10.26508/lsa.202201614 (PMC9806677; doi:10.26508/lsa.202201614)
Supplement: Supplementary file 8 [file LSA-2022-01614_SdataF7.xlsx]

## Sheet: Figure 7C
					SEO1
							rep1	rep2	rep3	MEAN	SEM	P-value
					WT	0	1	1	1	1	0
						1	11.3434	7.50498	9.08196	9.3101	1.1139
						3	22.3902	15.7133	21.5038	19.8691	2.0936
						6	26.3052	16.8862	24.383	22.5248	2.8734
					H3/H4 KD	0	1.92186	1.56675	1.37824	1.62228	0.159365	0.0174709
						1	22.6245	16.8032	25.2485	21.5587	2.49551	0.0109728
						3	36.4213	34.6179	51.6333	40.8908	5.39639	0.0221252
						6	36.6493	43.6558	48.249	42.8514	3.37263	0.0101246
					SOR1
							rep1	rep2	rep3	MEAN	SEM	P-value
					WT	0	1	1	1	1	0
						1	10.8794	9.53122	10.7765	10.3957	0.433256
						3	17.3346	20.7554	22.8759	20.322	1.61423
						6	18.6426	25.319	18.5019	20.8212	2.24927
					H3/H4 KD	0	2.05519	1.67509	1.4985	1.74293	0.164243	0.0106312
						1	21.2178	24.8368	28.2852	24.7799	2.04039	0.00231848
						3	30.4019	50.3175	47.3006	42.6733	6.19723	0.025118
						6	30.0258	54.2252	47.2397	43.8302	7.19075	0.0378837
					SOR2
							rep1	rep2	rep3	MEAN	SEM	P-value
					WT	0	1	1	1	1	0
						1	10.3235	10.1967	9.76009	10.0934	0.170631
						3	19.0506	18.8768	24.0147	20.6474	1.68442
						6	21.2241	21.5245	25.8955	22.8814	1.50956
					H3/H4 KD	0	2.14074	2.39713	1.39406	1.97731	0.30087	0.0314266
						1	22.4289	23.8249	25.6135	23.9558	0.921647	0.000121678
						3	32.8385	47.4291	59.7174	46.6617	7.76873	0.0307153
						6	34.707	57.209	56.9835	49.6332	7.46336	0.024599
					YCR102C
							rep1	rep2	rep3	MEAN	SEM	P-value
					WT	0	1	1	1	1	0
						1	15.0152	7.90412	11.3729	11.4307	2.05299
						3	28.2126	15.6026	20.5483	21.4545	3.66826
						6	29.633	18.2762	21.7484	23.2192	3.3599
					H3/H4 KD	0	3.29872	2.5533	2.63729	2.82977	0.235725	0.00148456
						1	34.6343	20.7737	25.9827	27.1302	4.04215	0.0257495
						3	57.8001	37.8634	49.7353	48.4663	5.79008	0.0169475
						6	63.6705	40.7532	55.9475	53.4571	6.73182	0.0158774
					THI12
							rep1	rep2	rep3	MEAN	SEM	P-value
					WT	0	1	1	1	1	0
						1	13.8032	10.3653	12.1828	12.1171	0.992981
						3	26.9435	15.689	23.6354	22.0893	3.33959
						6	24.0447	23.5626	26.9387	24.8487	1.05426
					H3/H4 KD	0	2.96879	2.47155	2.93846	2.79293	0.160932	0.00036939
						1	28.6167	20.3003	25.3488	24.7552	2.41901	0.00844191
						3	66.8275	46.407	55.9845	56.4063	5.89868	0.00716712
						6	75.1696	44.3969	62.9746	60.847	8.94678	0.0161843

## Sheet: Figure 7E
					SEO1
							rep1	rep2	rep3	MEAN	SEM	P-value
					WT	0	1	1	1	1	0
						1	11.8306	16.9038	15.6337	14.7894	1.52415
						3	28.9753	24.4555	27.9837	27.1382	1.37155
						6	30.6619	23.0665	32.8375	28.8553	2.96174
					set1∆	0	1.7621	2.42178	2.06355	2.08248	0.190669	0.00475028
						1	15.0983	20.0399	19.9385	18.3589	1.63055	0.185008
						3	40.7981	42.3514	42.5094	41.8863	0.545993	0.000564096
						6	40.3165	37.0878	45.7959	41.0667	2.54162	0.0352226
					SOR1
							rep1	rep2	rep3	MEAN	SEM	P-value
					WT	0	1	1	1	1	0
						1	11.5213	14.6444	12.283	12.8162	0.940166
						3	22.6663	22.2546	24.4049	23.1086	0.658973
						6	25.2174	23.333	29.9385	26.1629	1.96458
					set1∆	0	1.7206	1.70164	1.70496	1.70906	0.00584503	2.76924e-08
						1	24.2058	23.3767	23.0299	23.5375	0.348831	0.000433611
						3	34.5432	41.5124	35.095	37.0502	2.23678	0.00393323
						6	35.132	37.4234	40.294	37.6165	1.49325	0.00972356
					SOR2
							rep1	rep2	rep3	MEAN	SEM	P-value
					WT	0	1	1	1	1	0
						1	11.5251	9.43003	11.8375	10.9309	0.755819
						3	19.2121	18.5785	16.9485	18.2464	0.674238
						6	20.9588	19.2821	23.1735	21.1381	1.12691
					set1∆	0	1.80327	1.98675	1.73948	1.84316	0.0741156	0.000340483
						1	16.2232	15.8883	18.6265	16.9127	0.862341	0.00644251
						3	26.17	25.6718	24.9847	25.6088	0.343601	0.000624981
						6	26.0006	31.5236	30.9486	29.4909	1.75305	0.0160227

## Sheet: Figure 7G
					SEO1
							rep1	rep2	rep3	MEAN	SEM	P-value
					WT H3	0	1	1	1	1	0
						1	16.4588	11.936	15.3727	14.5892	1.36315
						3	36.9382	36.0048	37.5972	36.8467	0.461981
						6	42.9034	42.2609	46.4466	43.8703	1.30143
					H3R17A	0	1.70838	1.52562	2.17251	1.80217	0.19254	0.0140738
						1	22.7394	26.8616	26.598	25.3996	1.3323	0.00476763
						3	40.5585	47.042	42.6151	43.4052	1.91286	0.02903
						6	48.5126	57.5269	52.6436	52.8944	2.60523	0.0362665
					SOR1
							rep1	rep2	rep3	MEAN	SEM	P-value
					WT H3	0	1	1	1	1	0
						1	15.2105	11.0871	13.6998	13.3325	1.20441
						3	43.1562	31.0273	42.8205	39.0013	3.9882
						6	48.9869	48.7761	40.9479	46.2369	2.64524
					H3R17A	0	1.50281	1.98147	2.61601	2.03343	0.322402	0.0327319
						1	25.0082	16.9106	21.6717	21.1968	2.34961	0.040797
						3	51.6835	39.0149	48.7875	46.4953	3.83249	0.246928
						6	58.1241	52.4379	65.0564	58.5395	3.64857	0.0524486
					SOR2
							rep1	rep2	rep3	MEAN	SEM	P-value
					WT H3	0	1	1	1	1	0
						1	17.2996	15.4458	15.3102	16.0186	0.641733
						3	36.1111	34.9362	40.6727	37.24	1.74955
						6	48.109	49.4209	51.1209	49.5502	0.871873
					H3R17A	0	1.4275	2.14554	1.90285	1.8253	0.210878	0.0173407
						1	25.7295	20.2037	35.8946	27.276	4.5951	0.0722672
						3	50.4187	41.1906	46.5455	46.0516	2.67534	0.0510308
						6	53.8596	55.8198	59.1783	56.2859	1.55297	0.0194025
